# Supplementary material for: HIV Drug Resistance Profile in Clients Experiencing Treatment Failure After the Transition to a Dolutegravir-Based First-Line Antiretroviral Treatment Regimen in Mozambique
Source: Pathogens. 2025 Jan 9;14(1):48. doi: 10.3390/pathogens14010048 (PMC11769524; doi:10.3390/pathogens14010048)
Supplement: Supplementary file 1 [file pathogens-14-00048-s001.zip]

Archive with 1 entries (1 files):
- pathogens-3354335-supplementary.pdf
